# Supplementary material for: Immune digital twins for complex human pathologies: applications, limitations, and challenges
Source: NPJ Syst Biol Appl. 2024 Nov 30;10:141. doi: 10.1038/s41540-024-00450-5 (PMC11608242; doi:10.1038/s41540-024-00450-5)
Supplement: Supplementary file 1 — Supplementary Table 1 [file 41540_2024_450_MOESM1_ESM.xlsx]

## Sheet: Suppl Table
	Computational modelling				Diagram editors and visualization
	Scale	Tool	Type		Tool	Type
	Single scale (Molecular/Cellular)	Aeon	Boolean		bngIViz	Visualization of rule-based models
		Bio Model Analyzer	Logic-based, multivalued		CellDesigner	Design and simulation of reaction network diagrams
		Biocham	Boolean		Cytoscape	Networks visualization
		BioNetGen	Rule-based/ODE/ABM		MINERVA	Visualization of disease maps
		BooleSim	Boolean		Newt	Diagram editor for SBGN
		BoolNetR	Boolean		Pathvisio	Biological pathway creation and curation
		Cell Collective	Boolean		SBGN-ED	Diagram editor for SBGN
		CellDesigner	ODE		SBGNViz	Diagram editor for SBGN
		CellNetAnalyzer	Boolean		SBML layout viewer	Visualization
		CellNOpt	Boolean
		COMSOL Multiphysics	PDE		Converters/software libraries
		COPASI	ODE/SDE/Gillespie/steady-state solvers		CaSQ	Maps to Boolean model
		GINsim	Boolean - genetic regulatory networks		libSBGN	Handling System Biology Graphical Notations
		JWS online	ODE		libSBML	Handling System Biology Markup Language files
		Kappa	Rule-based/ABM		PyBEL	Handling Biological Expression Language (BEL) networks
		MaBoSS	Boolean, stochastic		SBtab	Structured data tables.
		MATLAB toolkit	ODE
		M-cell	ABM cellular spatial		Model repositories
		NERDSS	ABM spatial		CoLoMoTo	Tools for Boolean model inference and simulation
		PhysiCell	ABM cellular spatial		BioModels	Library of computational models
		PyBoolNet	Boolean		Biodivine Boolean Models	Library of Boolean models
		Smoldyn	ABM spatial		Cell Collective	Boolean
		SpringSaLaD	ABM spatial		CellML repository	Repository of CellML models
		Tellurium	ODE		JWS online	Library of sbml models
		Virtual Cell (VCell)	ODE/PDE/SSA/ABM
		WebMaBoSS	Boolean models		Pathway/interaction databases
	Metabolic	CellNetAnalyzer	Flux Balance Analysis		ACSN	Atlas of Cancer Signaling Networks
		COBREXA	Flux Balance and Flux Variability Analysis		COVID19 Disease Map	COVID-19 Disease Map
		Escher	Flux Balance Analysis		KEGG	Metabolic, singalling, gene expression, drug and disease pathways
		KBase	Flux Balance Analysis		OmniPath	Gene regulatory interactions, intercellular communication
		Metabolizer	Flux Balance Analysis		Panther	Gene classification and pathway enrichment
		MetaLo	Metabolic analysis of logical models extracted from maps		PDmap	Parkinson's Disease map
		RAVEN	Genome scale metabolic modelling		RAmap	Rheumatoid Arthritis Disease Map
	Multiscale	Chaste	Molecular + Cellular, supports CellML		REACTOME	Metabolic, singalling, gene expression and disease pathways
		CompuCell3D	Molecular + Cellular		Signor	Repository of manually annotated causal relationships
		Morpheus	Molecular + Cellular		WikiPathways	Pathway exploration platform
		NetLogo	Molecular + Cellular
		PhysiBoSS	Molecular + Cellular		Modelling environments
		Tissue Forge	Molecular + Cellular		BioSimulations	Simulations using multiple tools
		Vivarium	Merging multiple scales		CellML	Modeling environment for multi-scale ODE models
	System level	BioGears	Human Physiology		INDRA	Drug discovery, disease mechanisms, Natural Language Processing system (NLP)
		Physiome Project	Virtual Physiological Human
		Pulse	Human Physiology		Machine Learning/Artificial Intelligence models
		Universal Immune System Simulator	Generic Immune System simulator		DeepChem	Drug discovery, interaction and feature prediction
					Keras	Abstraction layer to build and operationalize Deep Learning models.
					PyTorch	Protein interaction prediction, pattern recognition
					Scikit-Learn	Data analysis, drug response, disease mechanisms
					TensorFlow	Model training and inference, pattern recognition, disease mechanisms
